# Supplementary material for: Metabolic Transformation of Gentiopicrin, a Liver Protective Active Ingredient, Based on Intestinal Bacteria
Source: Molecules. 2023 Nov 14;28(22):7575. doi: 10.3390/molecules28227575 (PMC10673279; doi:10.3390/molecules28227575)
Supplement: Supplementary file 1 [file molecules-28-07575-s001.zip]

Archive with 1 entries (1 files):
- molecules-2646592-supplementary.pdf
